# Supplementary material for: Transgenic Maize of ZmMYB3R Shapes Microbiome on Adaxial and Abaxial Surface of Leaves to Promote Disease Resistance
Source: Microorganisms. 2025 Feb 7;13(2):362. doi: 10.3390/microorganisms13020362 (PMC11858687; doi:10.3390/microorganisms13020362)
Supplement: Supplementary file 1 [file microorganisms-13-00362-s001.zip]

Archive with 1 entries (1 files):
- microorganisms-3424721-supplementary.pdf
